# Supplementary material for: Safety of Polyethylene Glycol Solution plus Ascorbic Acid for Bowel Preparation for Colonoscopy in Patients with Chronic Kidney Disease
Source: Gastroenterol Res Pract. 2021 Mar 15;2021:6696591. doi: 10.1155/2021/6696591 (PMC7987408; doi:10.1155/2021/6696591)
Supplement: Supplementary Materials — Supplementary Table: vital signs before and after 56 cases. [file 6696591.f1.xlsx]

## Sheet: Sheet1
Supplementary Table. Comparison of vital signs before and after colonoscopy
	All patients (n=56)				Non-dialysis patients (n=34)				Dialysis patients (n=22)
	Before colonoscopy	After colonoscopy	P		Before colonoscopy	After colonoscopy	P		Before colonoscopy	After colonoscopy	P
Systolic blood pressure	146 ± 22	142 ± 23	0.203		144 ± 23	139 ± 25	0.1949		148 ± 20	147 ± 19	0.7849
Diastolic blood pressure	74 ± 15	75 ± 14	0.6178		74 ± 15	74 ± 15	0.9903		73 ± 14	75 ± 13	0.2819
Heart rate	79 ± 16	78 ± 13	0.4647		77 ± 15	78 ± 15	0.5346		82 ± 19	78 ± 12	0.0346
mean ± standard
